# Supplementary material for: Value of radiomics-based two-dimensional ultrasound for diagnosing early diabetic nephropathy
Source: Sci Rep. 2023 Nov 22;13:20427. doi: 10.1038/s41598-023-47449-2 (PMC10665410; doi:10.1038/s41598-023-47449-2)
Supplement: Supplementary file 1 — Supplementary Information. [file 41598_2023_47449_MOESM1_ESM.zip]

Archive with 3 entries (2 files):
- Supplementary Figure1-6+SupplementaryTable1-5/Supplementary Figure1-6.pdf
- Supplementary Figure1-6+SupplementaryTable1-5/Supplementary Table S1-5.pdf
- Supplementary Figure1-6+SupplementaryTable1-5/
